# Supplementary material for: The spatiotemporal dynamics of microglia across the human lifespan
Source: Dev Cell. 2022 Sep 12;57(17):2127–2139.e6. doi: 10.1016/j.devcel.2022.07.015 (PMC9616795; doi:10.1016/j.devcel.2022.07.015)
Supplement: Data S2. Gene lists used for scRNAseq analysis, related to Figure 5 and STAR Methods [file mmc4.xlsx]

## Sheet: Cluster markers 
Cluster markers
0	1	2	3	4	5	6	7
C1QB	FNIP1	PDPN	GADD45B	TUBA1A	DLGAP5	RNASE1	JUNB
CTSD	FCGR1A	BMP2K	LINC00309	MEG3	CENPF	MRC1	FPR1
CD84	NASP	NPC2	EGR1	HMGCS1	NUSAP1	WWP1	KDM6B
DOCK4	SAMSN1	DAD1	CCL4L2	SOX11	FAM111A	BLVRB	SRGN
TPT1	IRF2BPL	ENO1	CCL3	STMN2	CKAP2L	COLEC12	B2M
ATRX	KCNJ2	WHAMMP3	RIN2	MAP1B	MKI67	CD163	SORL1
APBB1IP	SAT1	ITPR2	CCL4	SOX4	KIF23	F13A1	GET4
SLC1A3	LGMN	FTL	KLF6	BCL7A	TICRR	DAB2	TXNIP
CD63	THAP5	JTB	RHOB	SLC6A15	C2orf69	LILRB5	S100A9
JUND	HTRA1	CRIM1	SH3BGRL3	CNR1	HMGB2	CD28	TMEM154
CYBA	PLXDC2	HCCS	CD36	NRXN1	TK1	TGFBI	DUSP1
SPP1	TREM2	GPNMB	CCL2	SLC4A10	CDC20	USP36	IFITM2
OLFML3	RNF122	LAGE3	CH25H	SMAD9	CCNB2	IQGAP2	S100A8
C6orf62	ARRDC3	FOLR2	CX3CR1	GAP43	CKAP2	TLN1	SP110
FSCN1	PRKCA	SLC25A45	HERPUD1	KIF21A	ARL6IP1	DOCK5	NFKBIA
Cluster marker genes of in our integrated object. The top 15 genes are displayed. “FindAllMarkers” was used with default settings, e.g. ‘only.pos = TRUE’, ‘min.pct = 0.25’, ‘logfc.threshold = 0.25’, ‘test.use = "wilcox"’

## Sheet: Proliferation markers (1)
List of conserved cycling and proliferating cells markers
(Bian et al., 2020)
Gene	Bian_p_val	Bian_avg_log2FC	Bian_pct.1	Bian_pct.2	Bian_p_val_adj
CENPF	3.66e-14	Inf	1	0.626	2.29e-09
GTSE1	5.16e-14	122.235	0.955	0.451	3.23e-09
MKI67	1.69e-13	Inf	1	0.659	1.05e-08
NUSAP1	3.11e-13	363.165	1	0.626	1.95e-08
ASPM	2.43e-12	451.16	0.909	0.462	1.52e-07
TACC3	3.76e-12	344.41	0.932	0.549	2.35e-07
TPX2	5.66e-12	109.251	0.909	0.44	3.54e-07
TOP2A	1.04e-11	Inf	1	0.824	6.54e-07
NDC80	2.66e-11	200.14	0.705	0.176	1.67e-06
CENPE	3.83e-11	787.317	0.818	0.363	2.4e-06
SMC4	2.01e-10	319.884	1	0.78	1.26e-05
CDCA8	1e-09	15.4753	0.818	0.385	6.29e-05
KIF14	3.67e-09	65.9696	0.75	0.319	0.000229921
ANLN	3.71e-09	244.864	0.818	0.462	0.00023191
DIAPH3	1.04e-08	3.93375	0.614	0.165	0.000650144
CKAP2L	4.41e-11	84.7247	0.795	0.286	2.76e-06
PRR11	2.08e-11	246.307	0.909	0.418	1.3e-06
NUF2	8.31e-11	109.434	0.841	0.341	5.2e-06
SPC25	1.39e-06	272.275	0.636	0.286	0.0868337
NCAPH	5.65e-09	113.579	0.795	0.385	0.00035379
CKAP2	8.75e-08	606.843	0.886	0.571	0.00547673
NCAPG	2.29e-10	1.04479	0.773	0.253	1.43e-05
CDC25C	4.2e-05	73.6334	0.455	0.165	1
KIF18A	0.00148696	81.7904	0.318	0.121	1
NCAPD2	9.26e-11	188.599	0.955	0.505	5.8e-06
MELK	2.44e-08	366.05	0.795	0.341	0.00152629
BUB1B	2.68e-06	475.695	0.682	0.352	0.167512
DLGAP5	3.93e-10	14.0326	0.818	0.407	2.46e-05
HELLS	0.00164077	366.05	0.705	0.462	1
BUB1	3.66e-11	81.8393	0.864	0.418	2.29e-06
STIL	3.63e-10	181.385	0.705	0.209	2.27e-05
ATAD2	5.48e-05	543.502	0.795	0.582	1
TMPO	1.28e-06	11.1472	0.909	0.758	0.0803992
KIF20B	2.66e-08	316.999	0.955	0.659	0.00166404
RAD51AP1	9.17e-07	130.891	0.705	0.385	0.057362
CENPK	1.95e-05	291.029	0.75	0.516	1
C21orf58	6.26e-06	344.408	0.682	0.363	0.391824
SCLT1	0.230716	96.2662	0.5	0.473	1
NCAPD3	0.00397832	145.318	0.591	0.33	1
KIF5B	0.0409295	123.494	0.955	0.857	1
Note: Conserved marker genes of cycling and proliferating microglia (cluster 5). 40 conserved cycling and proliferating microglia markers were identified, independent of data source. “FindConservedMarkers” was used with default settings, e.g. ‘only.pos = TRUE’, ‘logfc.threshold = 0.25’.

## Sheet: Proliferation markers (2)
List of conserved cycling and proliferating microglia markers
(Fan et al., 2020)
Gene	Fan_p_val	Fan_avg_log2FC	Fan_pct.1	Fan_pct.2	Fan_p_val_adj
CENPF	2.25e-67	Inf	0.848	0.27	1.41e-62
GTSE1	9.39e-107	279.361	0.803	0.102	5.88e-102
MKI67	2.96e-96	473.534	0.826	0.139	1.85e-91
NUSAP1	1.33e-66	Inf	0.894	0.343	8.31e-62
ASPM	1.49e-78	565.866	0.705	0.109	9.3e-74
TACC3	5.37e-83	182.11	0.78	0.13	3.36e-78
TPX2	9.62e-71	309.066	0.742	0.152	6.02e-66
TOP2A	6.73e-71	Inf	0.886	0.286	4.21e-66
NDC80	1.33e-67	153.229	0.591	0.083	8.31e-63
CENPE	2.27e-48	192.208	0.629	0.144	1.42e-43
SMC4	1.18e-57	225.39	0.932	0.419	7.37e-53
CDCA8	8.05e-88	255.683	0.659	0.075	5.04e-83
KIF14	4.89e-39	16.2697	0.371	0.052	3.06e-34
ANLN	7.45e-89	132.875	0.636	0.065	4.66e-84
DIAPH3	7.47e-50	45.0535	0.455	0.063	4.67e-45
CKAP2L	6.47e-95	349.462	0.659	0.066	4.05e-90
PRR11	3.29e-29	180.667	0.659	0.272	2.06e-24
NUF2	1.88e-63	137.385	0.667	0.13	1.18e-58
SPC25	9.53e-24	91.2197	0.621	0.303	5.97e-19
NCAPH	7.34e-70	89.7771	0.583	0.075	4.59e-65
CKAP2	2.95e-36	444.68	0.773	0.332	1.85e-31
NCAPG	4.22e-106	45.5054	0.659	0.05	2.64e-101
CDC25C	6.29e-41	3.02042	0.341	0.039	3.94e-36
KIF18A	5.45e-30	85.4444	0.295	0.042	3.41e-25
NCAPD2	1.24e-61	23.4126	0.705	0.144	7.76e-57
MELK	3.36e-27	29.5959	0.712	0.35	2.11e-22
BUB1B	2.33e-53	134.501	0.523	0.085	1.46e-48
DLGAP5	1.05e-47	109.975	0.5	0.087	6.56e-43
HELLS	1.04e-31	34.9546	0.598	0.197	6.48e-27
BUB1	3.07e-57	114.276	0.561	0.091	1.92e-52
STIL	3.71e-46	62.3658	0.424	0.057	2.32e-41
ATAD2	6.41e-46	32.0692	0.75	0.247	4.01e-41
TMPO	1.93e-33	76.6085	0.864	0.496	1.21e-28
KIF20B	1.81e-21	39.0978	0.727	0.361	1.13e-16
RAD51AP1	2.35e-50	105.647	0.568	0.11	1.47e-45
CENPK	1.49e-42	146.042	0.545	0.117	9.3e-38
C21orf58	2.36e-42	101.318	0.614	0.159	1.48e-37
SCLT1	2.3e-10	30.6266	0.553	0.322	1.44e-05
NCAPD3	1.09e-23	20.5241	0.523	0.181	6.82e-19
KIF5B	1.89e-11	162.903	0.902	0.807	1.19e-06
Note: Conserved marker genes of cycling and proliferating microglia (cluster 5). 40 conserved cycling and proliferating microglia markers were identified, independent of data source. “FindConservedMarkers” was used with default settings, e.g. ‘only.pos = TRUE’, ‘logfc.threshold = 0.25’.

## Sheet: Proliferation markers (3)
List of conserved cycling and proliferating cells markers
(Cao et al., 2020)
Gene	Cao_p_val	Cao_avg_log2FC	Cao_pct.1	Cao_pct.2	Cao_p_val_adj
CENPF	4.67e-228	2.12083	0.258	0.009	2.92e-223
GTSE1	3.86e-195	1.30989	0.183	0.002	2.42e-190
MKI67	0	3.22278	0.355	0.008	0
NUSAP1	3.58e-276	1.18339	0.292	0.008	2.24e-271
ASPM	0	3.39437	0.333	0.007	0
TACC3	6.94e-99	0.472885	0.145	0.01	4.35e-94
TPX2	5.76e-219	0.830761	0.22	0.005	3.6e-214
TOP2A	0	2.40082	0.349	0.012	0
NDC80	4.6e-182	0.610879	0.179	0.003	2.88e-177
CENPE	5.48e-220	1.6708	0.242	0.008	3.43e-215
SMC4	4.2e-196	1.88101	0.294	0.021	2.63e-191
CDCA8	2.49e-98	0.284789	0.1	0.002	1.56e-93
KIF14	2.55e-166	0.643212	0.163	0.003	1.6e-161
ANLN	1.37e-194	0.906103	0.194	0.004	8.54e-190
DIAPH3	0	3.11614	0.456	0.021	0
CKAP2L	2.73e-148	0.592587	0.142	0.002	1.71e-143
PRR11	1.81e-124	0.700269	0.197	0.015	1.13e-119
NUF2	7.2e-120	0.467461	0.144	0.006	4.51e-115
SPC25	2.14e-154	2.64999	0.15	0.003	1.34e-149
NCAPH	1.95e-92	0.343248	0.107	0.004	1.22e-87
CKAP2	2.89e-107	0.959453	0.186	0.017	1.81e-102
NCAPG	2.54e-133	0.536992	0.142	0.004	1.59e-128
CDC25C	4.37e-155	1.0024	0.157	0.003	2.73e-150
KIF18A	8.04e-120	0.605975	0.121	0.003	5.03e-115
NCAPD2	1.01e-79	0.355504	0.144	0.014	6.35e-75
MELK	3.88e-183	0.919373	0.244	0.013	2.43e-178
BUB1B	1.57e-184	0.870803	0.199	0.006	9.8e-180
DLGAP5	8.86e-102	0.27924	0.1	0.002	5.55e-97
HELLS	4.73e-91	0.52848	0.168	0.017	2.96e-86
BUB1	3.19e-147	0.725621	0.157	0.004	2e-142
STIL	3.63e-185	1.06089	0.236	0.012	2.27e-180
ATAD2	1.11e-182	2.58699	0.305	0.027	6.97e-178
TMPO	3.31e-149	0.999157	0.247	0.021	2.07e-144
KIF20B	1.3e-87	0.668994	0.176	0.02	8.16e-83
RAD51AP1	1.62e-60	0.287487	0.11	0.011	1.02e-55
CENPK	2.26e-138	0.937581	0.236	0.021	1.42e-133
C21orf58	9.51e-123	0.379496	0.129	0.003	5.95e-118
SCLT1	7.4e-91	8.28305	0.517	0.193	4.63e-86
NCAPD3	5.01e-73	0.611292	0.16	0.02	3.14e-68
KIF5B	1.45e-21	0.586363	0.166	0.062	9.06e-17
Note: Conserved marker genes of cycling and proliferating microglia (cluster 5). 40 conserved cycling and proliferating microglia markers were identified, independent of data source. “FindConservedMarkers” was used with default settings, e.g. ‘only.pos = TRUE’, ‘logfc.threshold = 0.25’.

## Sheet: Proliferation markers (4)
List of conserved cycling and proliferating cells markers
(Kracht et al., 2020)
Gene	Kracht_p_val	Kracht_avg_log2FC	Kracht_pct.1	Kracht_pct.2	Kracht_p_val_adj	max_pval	minimump_p_val
CENPF	0	293.198	0.525	0.047	0	3.66e-14	0
GTSE1	0	24.8564	0.206	0.009	0	5.16e-14	0
MKI67	0	108.533	0.527	0.032	0	1.69e-13	0
NUSAP1	0	424.483	0.506	0.032	0	3.11e-13	0
ASPM	0	324.937	0.416	0.021	0	2.43e-12	0
TACC3	0	32.0698	0.251	0.02	0	3.76e-12	0
TPX2	0	75.4208	0.237	0.012	0	5.66e-12	0
TOP2A	0	36.3979	0.669	0.06	0	1.04e-11	0
NDC80	0	202.1	0.238	0.016	0	2.66e-11	0
CENPE	0	327.822	0.335	0.022	0	3.83e-11	0
SMC4	0	7.54401	0.393	0.054	0	2.01e-10	0
CDCA8	0	76.7934	0.206	0.011	0	1e-09	0
KIF14	0	258.563	0.187	0.009	0	3.67e-09	0
ANLN	0	39.2965	0.204	0.009	0	3.71e-09	0
DIAPH3	5.61e-216	45.0528	0.133	0.009	3.51e-211	1.04e-08	0
CKAP2L	3.16e-289	138.829	0.158	0.008	1.98e-284	4.41e-11	1.26e-288
PRR11	7.93e-277	135.944	0.302	0.048	4.96e-272	2.08e-11	3.17e-276
NUF2	2.86e-276	150.371	0.162	0.01	1.79e-271	8.31e-11	1.14e-275
SPC25	3.66e-274	160.47	0.131	0.004	2.29e-269	1.39e-06	1.47e-273
NCAPH	1.17e-265	52.2677	0.14	0.006	7.33e-261	5.65e-09	4.69e-265
CKAP2	2.79e-264	210.938	0.333	0.064	1.75e-259	8.75e-08	1.12e-263
NCAPG	8.77e-249	66.6945	0.129	0.005	5.49e-244	2.29e-10	3.51e-248
CDC25C	4.02e-232	150.371	0.118	0.005	2.52e-227	4.2e-05	1.61e-231
KIF18A	3.56e-222	95.5923	0.131	0.008	2.23e-217	0.00148696	1.42e-221
NCAPD2	1.08e-215	122.955	0.213	0.029	6.73e-211	9.26e-11	4.3e-215
MELK	3.49e-204	242.696	0.138	0.011	2.18e-199	2.44e-08	1.4e-203
BUB1B	6.6e-199	13.4979	0.125	0.008	4.13e-194	2.68e-06	2.64e-198
DLGAP5	3.76e-193	232.153	0.152	0.015	2.35e-188	3.93e-10	1.5e-192
HELLS	2.32e-189	16.2002	0.351	0.094	1.45e-184	0.00164077	9.3e-189
BUB1	2.35e-188	95.5484	0.184	0.025	1.47e-183	3.66e-11	9.42e-188
STIL	9.76e-104	65.3219	0.112	0.017	6.11e-99	3.63e-10	1.45e-184
ATAD2	3.1e-163	156.142	0.202	0.036	1.94e-158	5.48e-05	4.46e-182
TMPO	8.46e-174	55.1433	0.266	0.058	5.29e-169	1.28e-06	3.38e-173
KIF20B	2.73e-170	134.501	0.315	0.083	1.71e-165	2.66e-08	1.09e-169
RAD51AP1	1.81e-149	148.476	0.127	0.014	1.13e-144	9.17e-07	7.22e-149
CENPK	2.23e-109	30.6235	0.138	0.024	1.4e-104	1.95e-05	9.06e-138
C21orf58	3.59e-72	223.765	0.151	0.042	2.25e-67	6.26e-06	3.8e-122
SCLT1	1.83e-23	108.533	0.123	0.056	1.15e-18	0.230716	2.96e-90
NCAPD3	6.5e-80	27.6717	0.113	0.022	4.07e-75	0.00397832	2.6e-79
KIF5B	1.4e-24	26.2991	0.295	0.19	8.77e-20	0.0409295	5.6e-24
Note: Conserved marker genes of cycling and proliferating microglia (cluster 5). 40 conserved cycling and proliferating microglia markers were identified, independent of data source. “FindConservedMarkers” was used with default settings, e.g. ‘only.pos = TRUE’, ‘logfc.threshold = 0.25’.
